# Supplementary material for: An Integrative Approach to the Identification of Arabidopsis and Rice Genes Involved in Xylan and Secondary Wall Development
Source: PLoS One. 2010 Nov 23;5(11):e15481. doi: 10.1371/journal.pone.0015481 (PMC2990762; doi:10.1371/journal.pone.0015481)
Supplement: Table S3 — 300 co-expressed rice genes listed by three baits, OsGT43A (Os05g0123100), OsGT43B (Os04g0650300) and OsGT47D (Os01g0926400). (XLS) [file pone.0015481.s006.xls]

## Sheet: Table S3
Table S3. 300 co-expressed rice genes listed by three baits, OsGT43A (Os05g0123100), OsGT43B (Os04g0650300) and OsGT47D (Os01g0926400). The original mutual ranks (MRs) were obtained from the ATTED-II database. A lower MR indicates stronger co-expression.
Bait	Os43A (Os05g0123100)		Os43B (Os04g0650300)		Os47D (Os01g0926400)
no.	original MR	RAP	Original MR	RAP	Original MR	RAP
1	1	Os03g0291800	2.5	Os02g0715300	4.5	Os07g0572600
2	3.5	Os07g0604800	4.5	Os01g0357900	5.1	Os05g0386800
3	4.5	Os05g0168500	4.9	Os09g0494200	9.8	Os01g0111800
4	4.9	Os01g0837300	5.1	Os05g0210100	11.5	Os03g0775200
5	5.7	Os05g0123200	6.5	Os08g0498100	13	Os02g0164300
6	6	Os01g0631100	7.4	Os01g0837300	14.8	Os07g0208500
7	8.1	Os03g0314200	8.3	Os03g0261100	15.4	Os08g0560300
8	8.8	Os02g0164300	8.5	Os06g0707200	17.8	Os08g0321000
9	8.8	Os04g0103300	9	Os05g0386800	18.7	Os03g0647800
10	9.5	Os05g0462500	9.2	Os05g0402300	18.7	Os09g0513600
11	10.5	Os12g0159600	13	Os03g0852400	19.2	Os01g0611000
12	10.7	Os03g0605300	13.8	Os02g0628200	20.4	Os07g0633600
13	10.9	Os03g0278000	13.9	Os05g0582100	20.7	Os09g0249000
14	14.1	Os03g0852400	15.9	Os04g0689500	20.7	Os09g0469500
15	14.9	Os02g0312600	16.1	Os10g0553300	20.9	Os07g0462200
16	15.2	Os01g0844400	16.2	Os10g0180000	21.3	Os06g0687900
17	15.5	Os01g0265100	17	Os01g0926600	21.9	Os01g0644600
18	15.6	Os02g0708400	17.2	Os02g0329800	22.2	Os05g0391200
19	16.3	Os08g0554900	17.4	Os07g0208500	22.3	Os09g0494200
20	17.4	Os12g0443500	17.6	Os12g0443500	22.6	Os04g0570800
21	18.3	Os12g0571300	17.7	Os06g0163300	25	Os03g0130700
22	18.4	Os02g0625500	19	Os03g0854100	25.4	Os11g0139400
23	19.8	Os08g0560300	21.4	Os01g0358100	25.4	Os04g0613200
24	19.9	Os04g0613200	21.9	Os06g0247900	27.5	Os06g0140400
25	20.1	Os02g0820400	22	Os03g0121200	29.1	Os06g0196700
26	20.9	Os08g0511400	22.2	Os08g0160500	29.2	Os01g0284500
27	21.6	Os06g0284200	22.9	Os05g0494500	31.1	Os04g0416700
28	22.5	Os03g0861100	24.2	Os11g0155100	31.9	Os06g0595800
29	22.7	Os06g0126500	25.3	Os05g0474400	32	Os01g0111900
30	22.9	Os09g0237600	25.9	Os05g0114000	32	Os03g0736300
31	22.9	Os06g0707200	27.5	Os08g0237000	36.5	Os07g0160600
32	27.4	Os01g0338000	30	Os08g0115800	36.9	Os09g0397400
33	28.2	Os04g0519700	31.8	Os01g0644600	37.1	Os07g0424400
34	28.6	Os02g0802200	35.3	Os02g0250400	37.8	Os04g0650300
35	28.7	Os12g0566300	35.9	Os06g0156600	39.6	Os01g0253400
36	31.4	Os05g0114000	36.3	Os02g0198700	40.5	Os06g0711900
37	31.4	Os05g0563600	36.5	Os03g0291800	40.6	Os03g0788600
38	31.4	Os02g0518100	36.8	Os09g0397800	42	Os06g0163300
39	32.7	Os06g0223900	37	Os06g0126500	43.1	Os03g0300900
40	33.2	Os11g0455800	37.2	Os03g0323900	43.8	Os05g0176100
41	34.4	Os12g0152100	37.4	Os06g0214800	46.2	Os03g0242200
42	34.5	Os02g0715300	37.6	Os02g0550100	47.9	Os02g0329800
43	34.6	Os05g0140100	37.8	Os01g0926400	48.1	Os08g0459300
44	35.1	Os05g0388600	37.9	Os04g0229100	50.2	Os03g0849900
45	35.5	Os05g0582100	38.7	Os03g0709300	51.4	Os09g0414900
46	38.1	Os08g0386700	38.8	Os08g0117400	51.5	Os01g0664200
47	40.1	Os03g0211800	39.2	Os06g0506200	53	Os02g0692000
48	41	Os12g0566000	39.5	Os05g0563600	53	Os03g0241600
49	41.2	Os03g0721300	40	Os05g0176100	54.3	Os06g0223800
50	41.9	Os03g0577500	40.1	Os03g0736300	55.9	Os01g0926600
51	42.4	Os02g0678400	40.2	Os03g0757900	56.1	Os05g0563600
52	42.7	Os03g0143700	41.2	Os03g0253600	57.9	Os02g0697800
53	43.9	Os05g0391200	41.4	Os07g0691300	58.1	Os01g0756200
54	44.8	Os07g0159500	43	Os01g0159200	58.5	Os06g0707200
55	44.8	Os07g0510400	43	Os03g0278000	60	Os02g0628200
56	44.9	Os03g0237000	44.6	Os01g0323600	63.9	Os01g0703300
57	45.8	Os11g0139400	45.5	Os05g0159300	64.5	Os01g0593600
58	46	Os06g0681600	46.1	Os05g0140100	65.6	Os09g0533900
59	46.5	Os05g0565100	47.6	Os09g0248100	66.1	Os02g0752200
60	46.9	Os02g0735200	47.7	Os06g0687900	66.5	Os11g0600900
61	47	Os08g0127500	47.7	Os01g0185300	67.5	Os06g0284200
62	48.5	Os04g0689500	48.2	Os03g0288700	68.2	Os10g0573400
63	50.2	Os01g0285300	48.2	Os05g0134400	69.5	Os01g0668100
64	55.4	Os01g0291500	48.2	Os01g0281600	70.4	Os01g0875700
65	58.5	Os12g0577200	48.5	Os01g0702700	70.6	Os11g0297800
66	62.2	Os12g0151500	49	Os05g0320700	70.9	Os06g0132100
67	62.8	Os03g0854100	50.5	Os02g0790600	73.5	Os05g0159300
68	63.3	Os06g0132100	51.8	Os07g0424400	76.7	Os02g0666200
69	64.4	Os09g0376700	52.6	Os01g0875700	76.8	Os05g0576300
70	65.8	Os05g0319700	52.9	Os05g0462500	79	Os01g0265100
71	65.8	Os05g0159300	53	Os06g0284200	80.2	Os10g0536700
72	66.1	Os04g0549700	53	Os01g0111900	81.4	Os06g0731900
73	66.5	Os04g0402700	55.1	Os08g0475400	82.8	Os01g0288200
74	67.3	Os07g0590700	55.3	Os04g0447600	82.9	Os02g0293400
75	67.5	Os03g0633800	55.6	Os04g0380200	84	Os01g0358100
76	67.6	Os12g0126000	55.9	Os05g0438500	84.8	Os02g0528100
77	67.8	Os09g0494200	55.9	Os07g0564600	86.7	Os11g0514900
78	67.9	Os04g0653200	57.1	Os07g0462200	87.2	Os04g0463000
79	68.5	Os09g0461700	58.2	Os06g0712200	87.3	Os07g0159500
80	69.2	Os03g0128000	58.4	Os04g0416700	89	Os05g0494500
81	69.6	Os03g0294800	59.8	Os02g0528100	90.1	Os09g0482780
82	69.6	Os05g0386800	60	Os09g0524800	91.1	Os06g0126500
83	70.5	Os04g0512300	60.2	Os06g0595800	91.8	Os03g0135100
84	71	Os01g0150000	60.9	Os06g0132100	92	Os05g0272800
85	71.2	Os01g0680900	61.2	Os05g0553400	92.1	Os06g0140700
86	71.2	Os01g0847700	63.2	Os01g0610500	93.8	Os03g0144800
87	72.1	Os07g0510500	64.1	Os04g0549700	94.3	Os11g0179000
88	73.6	Os12g0601400	65	Os06g0131700	98.2	Os05g0456500
89	73.8	Os03g0661300	65	Os01g0844400	100.2	Os02g0653200
90	75.2	Os04g0101400	65.2	Os06g0254700	100.5	Os03g0128000
91	75.5	Os01g0951100	65.4	Os03g0661300	100.8	Os01g0249200
92	75.9	Os12g0182500	66.9	Os10g0576900	101.7	Os07g0590700
93	76.4	Os06g0172200	68.9	Os02g0761600	103.1	Os01g0192600
94	77	Os02g0738900	69.5	Os09g0482780	103.2	Os10g0529300
95	77.2	Os02g0695200	70	Os04g0649900	105.7	Os06g0178900
96	77.3	Os03g0599800	70.4	Os04g0613200	107.2	Os03g0146100
97	77.3	Os02g0236200	70.6	Os01g0593600	107.8	Os12g0502000
98	78.2	Os01g0167500	71.3	Os02g0518100	108	Os04g0518200
99	81	Os01g0856500	71.3	Os03g0116400	108.8	Os06g0167200
100	81	Os07g0462200	71.8	Os02g0483500	109.6	Os05g0140100
101	81.9	Os12g0104400	72.5	Os06g0218600	109.7	Os02g0246900
102	82.3	Os03g0847900	72.9	Os10g0536700	109.7	Os03g0558700
103	84.9	Os11g0546100	73.3	Os02g0611800	110	Os11g0546100
104	85.6	Os05g0499300	75	Os11g0496500	111.3	Os12g0106300
105	86	Os05g0499400	75.3	Os01g0867700	111.7	Os07g0168600
106	86.1	Os10g0512700	75.4	Os03g0111200	113.2	Os10g0563900
107	87.6	Os09g0266600	75.5	Os05g0272800	113.5	Os06g0712200
108	87.7	Os04g0518200	75.7	Os01g0703300	113.6	Os12g0163700
109	88	Os03g0413400	76	Os02g0532900	113.6	Os05g0477600
110	88.4	Os03g0416200	76.2	Os02g0106100	114.8	Os04g0676400
111	88.5	Os02g0761600	77.3	Os07g0604800	114.9	Os02g0670500
112	89.3	Os02g0538700	77.7	Os07g0624700	115.2	Os02g0802200
113	90.2	Os06g0506200	78.3	Os04g0512300	116.5	Os01g0971400
114	90.3	Os12g0443600	79.4	Os03g0267500	118	Os10g0555600
115	90.4	Os08g0528500	80	Os01g0686000	119.4	Os02g0790600
116	93	Os10g0467800	80.3	Os01g0285300	119.6	Os05g0272900
117	93.5	Os04g0650300	80.8	Os04g0110200	120	Os08g0108300
118	94.4	Os12g0115700	80.9	Os04g0382400	120.4	Os08g0160500
119	96.4	Os08g0341700	82.2	Os12g0134000	120.4	Os01g0247900
120	97.5	Os11g0455500	82.7	Os05g0226900	120.6	Os02g0529600
121	97.9	Os03g0815200	82.8	Os12g0159600	121.7	Os05g0383200
122	98.2	Os07g0424400	83.4	Os02g0735200	122.1	Os06g0367500
123	101	Os01g0296700	83.7	Os06g0703300	122.1	Os04g0636400
124	101.8	Os07g0208500	84.2	Os04g0569300	123.4	Os07g0490500
125	103.3	Os08g0567000	85.7	Os06g0731800	124.1	Os03g0721300
126	104.9	Os09g0482780	87	Os01g0842500	124.7	Os07g0107300
127	106.2	Os12g0623900	88.2	Os05g0179300	125.2	Os02g0653000
128	106.5	Os08g0429200	88.8	Os01g0198500	127	Os12g0152100
129	107.6	Os05g0280200	88.9	Os06g0304600	127	Os09g0492700
130	108.5	Os10g0529300	90.5	Os06g0710400	128.7	Os07g0481100
131	108.8	Os04g0676400	91.7	Os08g0440000	129.2	Os02g0538700
132	109.8	Os03g0223000	92	Os03g0564600	129.4	Os02g0714100
133	109.9	Os05g0556400	92	Os04g0685400	130.1	Os03g0389700
134	112	Os08g0556400	92.7	Os11g0566800	130.1	Os03g0718100
135	113.2	Os08g0541500	93.5	Os05g0123100	131	Os05g0123100
136	113.4	Os03g0795100	95.5	Os01g0111800	131.5	Os01g0296700
137	113.9	Os02g0604300	95.5	Os05g0280200	131.9	Os06g0506200
138	114.9	Os09g0533900	95.8	Os12g0149000	132.1	Os01g0837300
139	114.9	Os01g0842500	95.8	Os02g0767300	132.3	Os02g0135500
140	117	Os09g0443800	95.8	Os02g0135500	133.2	Os12g0577200
141	117.3	Os11g0592600	96.3	Os11g0600900	133.2	Os04g0549700
142	118.6	Os01g0732000	97	Os02g0666200	137.4	Os05g0503000
143	120.6	Os01g0752200	97.2	Os02g0778400	137.4	Os03g0390400
144	120.8	Os02g0329800	97.5	Os02g0753500	137.7	Os03g0223000
145	121.5	Os05g0586400	97.6	Os03g0220100	138.5	Os08g0109800
146	121.7	Os01g0260800	99	Os05g0556400	139.1	Os09g0524800
147	121.7	Os01g0329900	99	Os03g0241600	139.3	Os03g0661300
148	122.3	Os01g0897300	99.5	Os01g0675500	140.5	Os06g0531900
149	123.5	Os07g0694700	100.6	Os07g0622200	141.4	Os01g0182300
150	124.5	Os08g0151300	100.8	Os06g0696600	141.6	Os09g0397800
151	126.2	Os05g0435800	101.1	Os02g0653800	143.1	Os04g0105200
152	126.3	Os05g0494500	101.3	Os02g0471500	144.3	Os04g0685400
153	126.5	Os02g0175400	101.4	Os03g0421800	148.5	Os05g0123200
154	126.6	Os01g0934700	101.5	Os03g0775200	149	Os01g0238200
155	126.8	Os02g0448400	101.6	Os05g0563000	150.8	Os05g0582100
156	126.9	Os05g0430700	102	Os02g0697800	150.8	Os03g0807500
157	127.2	Os04g0608300	102.5	Os05g0199100	151.5	Os07g0510400
158	127.4	Os08g0155100	103.6	Os04g0406600	151.9	Os04g0367400
159	127.5	Os02g0718900	104	Os07g0590700	152.6	Os06g0300300
160	128.6	Os01g0926600	105.8	Os04g0408600	152.9	Os03g0852400
161	129.4	Os07g0586700	105.8	Os05g0564400	153.7	Os12g0108000
162	129.7	Os11g0514900	106.3	Os03g0719000	153.8	Os02g0541700
163	129.9	Os09g0526800	106.4	Os01g0179200	155	Os12g0566300
164	130.8	Os01g0971400	108.1	Os01g0110200	155.1	Os01g0210300
165	131	Os01g0926400	108.7	Os07g0252400	155.1	Os05g0134400
166	131	Os03g0253600	109	Os10g0467800	156.1	Os03g0780600
167	131.4	Os08g0475400	109.2	Os12g0104400	156.6	Os02g0781000
168	133.1	Os07g0104100	109.5	Os06g0223800	157.4	Os01g0516600
169	133.4	Os11g0693800	110.2	Os11g0614400	157.9	Os05g0199100
170	133.6	Os08g0498100	110.4	Os11g0546100	158	Os09g0433000
171	133.6	Os01g0645000	110.7	Os03g0413400	158.1	Os07g0572400
172	134.3	Os11g0178800	110.8	Os04g0602900	160	Os04g0162500
173	135.5	Os02g0786500	111	Os05g0568600	160.4	Os07g0604800
174	135.7	Os08g0550200	112.4	Os05g0209500	160.6	Os04g0512300
175	136	Os02g0628200	112.8	Os07g0107300	161.7	Os08g0531100
176	136.9	Os01g0260100	113.8	Os05g0123200	162.3	Os01g0282800
177	137.2	Os07g0693000	114.1	Os03g0687000	164.2	Os07g0445600
178	137.5	Os03g0116900	114.3	Os05g0496500	164.2	Os04g0674300
179	137.6	Os03g0713400	114.9	Os02g0758800	164.5	Os06g0218600
180	138.2	Os02g0637700	115	Os12g0104700	165.2	Os04g0110200
181	138.3	Os04g0636400	115.3	Os05g0586400	166.1	Os01g0323600
182	139	Os04g0408600	116.5	Os05g0383200	166.3	Os07g0564600
183	139	Os02g0778400	117.7	Os03g0242200	168.4	Os08g0157400
184	139.1	Os05g0210100	118.5	Os05g0499300	169	Os07g0104100
185	140.3	Os10g0536700	119.3	Os09g0462200	169	Os01g0896200
186	140.5	Os05g0489100	120.6	Os05g0401400	169.8	Os05g0556400
187	141.7	Os07g0627700	121.3	Os01g0860400	170	Os01g0951100
188	144.6	Os05g0165500	122.1	Os10g0457600	170.1	Os03g0789200
189	145.2	Os02g0653200	123.1	Os02g0538700	170.3	Os03g0859900
190	145.2	Os02g0224800	124.4	Os01g0805900	171.4	Os02g0189400
191	149.3	Os04g0338000	124.6	Os04g0677200	172.1	Os05g0280200
192	149.5	Os12g0571700	124.7	Os04g0463000	172.3	Os02g0666600
193	150.2	Os09g0414900	130.8	Os07g0104100	172.6	Os03g0121200
194	151.4	Os03g0736300	131.1	Os02g0187800	172.9	Os06g0554300
195	151.4	Os01g0835500	131.4	Os08g0459600	174.5	Os01g0285300
196	152	Os12g0638700	134.1	Os10g0552300	175.7	Os02g0483500
197	152.9	Os07g0667300	134.2	Os02g0164300	175.8	Os04g0689500
198	153.2	Os04g0569300	134.7	Os02g0623300	177.4	Os01g0842500
199	153.2	Os08g0269500	135.7	Os01g0207400	178.2	Os01g0645000
200	153.2	Os04g0105200	135.7	Os09g0533900	179.4	Os02g0715300
201	155	Os07g0572400	135.8	Os11g0178800	179.7	Os03g0806800
202	155	Os01g0182300	136.4	Os03g0273800	180.3	Os11g0245500
203	155.3	Os04g0337500	136.5	Os08g0487500	180.7	Os07g0529700
204	155.6	Os03g0421800	136.5	Os03g0718100	181.8	Os03g0837100
205	156.5	Os06g0659800	137	Os04g0103300	182.1	Os11g0496500
206	156.6	Os01g0110200	137.5	Os01g0823400	182.5	Os03g0713600
207	157.6	Os08g0103500	137.5	Os03g0223000	183.4	Os01g0106400
208	157.8	Os01g0697100	138.3	Os01g0584100	185	Os04g0413500
209	158.3	Os02g0617800	138.4	Os11g0604600	185.3	Os04g0483500
210	158.6	Os04g0483500	138.9	Os11g0455800	185.5	Os01g0243400
211	158.6	Os05g0176100	139.3	Os03g0299600	185.8	Os01g0854800
212	158.9	Os09g0248100	139.5	Os03g0234900	186.1	Os10g0467800
213	159	Os05g0440800	139.8	Os01g0290700	186.5	Os11g0157200
214	159.7	Os01g0716200	139.9	Os08g0524200	186.8	Os01g0541800
215	160.6	Os02g0752200	140	Os05g0499400	187.8	Os03g0416200
216	161.3	Os04g0416700	140.6	Os01g0265100	188.7	Os05g0402300
217	163.2	Os02g0555700	141.4	Os02g0653200	190.1	Os05g0494000
218	163.3	Os02g0718100	142	Os02g0797700	190.2	Os05g0462500
219	163.6	Os05g0593100	142.1	Os03g0128000	191.1	Os02g0658800
220	164	Os08g0108300	142.4	Os01g0664200	191.2	Os05g0429400
221	164.3	Os10g0555600	142.4	Os05g0209600	191.8	Os09g0375600
222	165.2	Os05g0470000	143	Os01g0645000	193	Os02g0550100
223	165.2	Os07g0572600	143.9	Os07g0622900	193.5	Os03g0696000
224	165.7	Os01g0644600	145.7	Os05g0332300	193.8	Os05g0481600
225	165.8	Os10g0539900	146	Os03g0416200	194.3	Os09g0376700
226	167.7	Os06g0554800	147.7	Os03g0799200	194.8	Os10g0553300
227	167.9	Os06g0247900	148	Os07g0600200	195.3	Os03g0127700
228	168.9	Os04g0110200	150.4	Os07g0584500	195.4	Os07g0599300
229	169.2	Os01g0111800	150.7	Os03g0789200	195.5	Os08g0431500
230	169.7	Os03g0757900	151.1	Os03g0749300	197.2	Os02g0120800
231	171	Os06g0304600	153	Os01g0253400	197.9	Os06g0608600
232	171.1	Os06g0140400	153.2	Os01g0338000	199.8	Os11g0571900
233	172.5	Os02g0109800	153.5	Os09g0422500	203.8	Os12g0601300
234	173.6	Os08g0157400	154	Os08g0243500	204.9	Os02g0718100
235	174.3	Os06g0178900	155.2	Os10g0200700	205.4	Os01g0631100
236	175	Os05g0332300	155.3	Os05g0382600	205.7	Os03g0719000
237	176.3	Os02g0100600	157	Os10g0532600	206.2	Os01g0315600
238	176.9	Os05g0582000	158	Os12g0109700	206.8	Os03g0750700
239	178.4	Os02g0722300	159.1	Os01g0801500	207.5	Os04g0663100
240	178.8	Os04g0529800	159.9	Os06g0551500	210.7	Os08g0280600
241	181.8	Os10g0132300	160.6	Os08g0531100	213	Os02g0758800
242	182.5	Os08g0430500	160.8	Os01g0752200	214.9	Os06g0659800
243	182.7	Os10g0539400	162.9	Os01g0611000	215.6	Os05g0396900
244	182.9	Os04g0243700	164.8	Os05g0168500	215.9	Os03g0124900
245	183.7	Os01g0358100	165.5	Os03g0123500	216	Os05g0320700
246	183.8	Os05g0168700	165.5	Os09g0469500	216	Os05g0413200
247	184.3	Os03g0767600	165.7	Os12g0626200	216	Os06g0710400
248	185	Os03g0397700	167.1	Os09g0266600	216.6	Os10g0540000
249	185.8	Os05g0568000	167.1	Os07g0585500	217.3	Os07g0600200
250	186.5	Os01g0805900	168.5	Os01g0756200	217.5	Os10g0200700
251	186.6	Os01g0288200	168.6	Os09g0420300	217.9	Os08g0237000
252	186.9	Os08g0445000	168.8	Os08g0560300	217.9	Os05g0499400
253	187.2	Os09g0422500	169.7	Os09g0438000	219.2	Os07g0510500
254	188.8	Os06g0661900	170	Os08g0127500	223.3	Os10g0555900
255	189	Os11g0297800	170.2	Os10g0529300	224.6	Os03g0278000
256	189.1	Os08g0524400	171.5	Os03g0788600	225.4	Os06g0335500
257	189.1	Os12g0554800	171.8	Os01g0856500	226.5	Os04g0228400
258	189.5	Os01g0209400	173.2	Os07g0160600	227.5	Os06g0266800
259	189.8	Os10g0551200	173.4	Os01g0809300	227.6	Os04g0350700
260	190.4	Os08g0503800	174.3	Os06g0545900	228.2	Os04g0670200
261	190.4	Os11g0109700	174.3	Os06g0133900	228.2	Os12g0571300
262	192.2	Os05g0108800	174.4	Os11g0157200	228.8	Os02g0753700
263	192.8	Os02g0695600	175.3	Os04g0441800	229.2	Os11g0178800
264	194.2	Os09g0420300	177.1	Os06g0216700	229.3	Os04g0641400
265	195.1	Os03g0807500	178	Os03g0599800	229.3	Os11g0455800
266	196.5	Os01g0953600	178.2	Os01g0799900	230.9	Os05g0114000
267	198.3	Os07g0637400	178.9	Os07g0615200	232	Os03g0861100
268	199	Os10g0532600	180.4	Os12g0566300	233.1	Os03g0117300
269	199.5	Os10g0563900	181	Os01g0263300	233.8	Os06g0133900
270	200.7	Os07g0574800	181	Os05g0186300	237.4	Os04g0408600
271	200.7	Os03g0783700	181.1	Os02g0695600	238.6	Os08g0470200
272	202.1	Os03g0775200	181.7	Os01g0740400	239.3	Os07g0625800
273	202.1	Os05g0272800	181.9	Os11g0139400	239.4	Os03g0292800
274	202.9	Os06g0156600	182	Os02g0718100	239.8	Os06g0223900
275	203.1	Os07g0166700	183.1	Os03g0110300	241	Os05g0424800
276	203.2	Os12g0223300	184.1	Os04g0570800	242.4	Os05g0565100
277	203.4	Os07g0454700	184.4	Os11g0157300	243.6	Os12g0108100
278	204.7	Os04g0535400	185.4	Os07g0448400	244.1	Os10g0576900
279	206.1	Os03g0273200	186.9	Os01g0971400	246.9	Os09g0438000
280	207.5	Os07g0524000	186.9	Os02g0692000	249.9	Os01g0939600
281	207.7	Os12g0126200	187.4	Os06g0234600	250.3	Os09g0444800
282	209	Os03g0637900	189.4	Os01g0294700	250.4	Os01g0110200
283	210	Os01g0300200	190.8	Os03g0850700	250.6	Os05g0499300
284	210	Os07g0549100	191.4	Os02g0621800	251.3	Os09g0248100
285	210.9	Os04g0105300	191.7	Os01g0631100	252.1	Os05g0520300
286	211.8	Os01g0842400	191.9	Os01g0953600	256.8	Os03g0291800
287	212.4	Os02g0683900	193.2	Os03g0438100	257.6	Os02g0555700
288	213.4	Os01g0823400	193.7	Os02g0678400	257.8	Os01g0652800
289	213.9	Os04g0619300	194.5	Os03g0700700	258	Os07g0194000
290	216.6	Os02g0727300	194.7	Os11g0109700	259.5	Os03g0749300
291	217	Os05g0563000	195.1	Os12g0151500	260.1	Os11g0157300
292	218.1	Os04g0567800	195.5	Os02g0246900	260.3	Os01g0842400
293	218.2	Os08g0428400	196	Os09g0307300	260.6	Os03g0799200
294	219.1	Os05g0494000	197.1	Os10g0555600	260.7	Os08g0103500
295	219.9	Os11g0614400	197.2	Os02g0626100	261.2	Os05g0586400
296	220	Os12g0502000	199.1	Os02g0627100	262	Os09g0307300
297	220	Os02g0704500	199.7	Os01g0917900	262.5	Os03g0664400
298	220.4	Os08g0249100	200.2	Os03g0721300	262.6	Os07g0142600
299	221	Os02g0767500	201	Os01g0855000	264.3	Os03g0257500
300	221.3	Os01g0756200	201.1	Os05g0494000	265	Os12g0159600
