# Supplementary material for: An Integrative Approach to the Identification of Arabidopsis and Rice Genes Involved in Xylan and Secondary Wall Development
Source: PLoS One. 2010 Nov 23;5(11):e15481. doi: 10.1371/journal.pone.0015481 (PMC2990762; doi:10.1371/journal.pone.0015481)
Supplement: Table S4 — The 83 shared rice genes. (XLS) [file pone.0015481.s007.xls]

## Sheet: Table S4
Table S4. The 83 shared rice genes. The 83 rice genes were obtained from the intersection of co-expressed genes from the baits OsGT43A (Os05g0123100), OsGT43B (Os04g0650300) and OsGT47D (Os01g0926400). The MR for each bait gene is the original MR + 1. MR average was calculated as the geometric mean of the individual MRs. Gene descriptions were downloaded from RAP-DB. Pfam IDs were downloaded from…
Rice 88 gene in the intersection
RAP	MR by OsGT43A	MR by OsGT43B	MR by OsGT47D	MR average	Discription (RAP-DB)	Pfam ID
Os04g0650300	94.5	1	38.8	15.4201	Hypothetical protein. (Os04t0650300-01)	PF03360
Os05g0386800	70.6	10	6.1	16.2696	Similar to Phytochelatin synthetase-like protein 2. (Os05t0386800-01), Similar to Phytochelatin synthetase-like protein 2. (Os05t0386800-02), Similar to COBRA-like protein 3. (Os05t0386800-03)	PF04833
Os01g0926400	132	38.8	1	17.2373	Similar to Pectin-glucuronyltransferase. (Os01t0926400-01), Similar to Secondary cell wall-related glycosyltransferase family 47. (Os01t0926400-02)	PF03016
Os01g0837300	5.9	8.4	133.1	18.7544	Similar to UDP-glucuronic acid decarboxylase 1. (Os01t0837300-01), Similar to UDP-glucuronic acid decarboxylase 1. (Os01t0837300-02), Similar to UDP-glucuronic acid decarboxylase 1. (Os01t0837300-03)	PF01370
Os09g0494200	68.8	5.9	23.3	21.1478	Similar to Chitinase-like protein (EC 3.2.1.14). (Os09t0494200-01), Similar to Chitinase-like protein (EC 3.2.1.14). (Os09t0494200-02)	PF00182
Os05g0123100	1	94.5	132	23.1918	Glycosyl transferase, family 43 protein. (Os05t0123100-01)	PF03360
Os06g0707200	23.9	9.5	59.5	23.8166	Glycosyltransferase AER61, uncharacterized domain containing protein. (Os06t0707200-01), Glycosyltransferase AER61, uncharacterized domain containing protein. (Os06t0707200-02)	PF04577
Os02g0164300	9.8	135.2	14	26.4714	Similar to beta-1,3-galactosyltransferase sqv-2. (Os02t0164300-01), Glycosyl transferase, family 31 protein. (Os02t0164300-02)	PF01762
Os03g0291800	2	37.5	257.8	26.8399	Protein of unknown function DUF231, plant domain containing protein. (Os03t0291800-01), Similar to predicted protein. (Os03t0291800-02), Similar to predicted protein. (Os03t0291800-03)	PF03005
Os02g0715300	35.5	3.5	180.4	28.1954	Conserved hypothetical protein. (Os02t0715300-01), Conserved hypothetical protein. (Os02t0715300-02)	.
Os07g0208500	102.8	18.4	15.8	31.0329	Similar to Cellulose synthase-4. (Os07t0208500-01), Similar to cDNA clone:J023059I02, full insert sequence. (Os07t0208500-02)	PF03552
Os03g0852400	15.1	14	153.9	31.9238	Conserved hypothetical protein. (Os03t0852400-01), Conserved hypothetical protein. (Os03t0852400-02)	.
Os04g0613200	20.9	71.4	26.4	34.0264	Pectin lyase fold/virulence factor domain containing protein. (Os04t0613200-01)	.
Os07g0604800	4.5	78.3	161.4	38.4556	Similar to Alpha-1,4-glucan-protein synthase [UDP-forming] 1 (EC 2.4.1.112) (UDP- glucose:protein transglucosylase 1) (UPTG 1). (Os07t0604800-01)	PF03214
Os08g0560300	20.8	169.8	16.4	38.6914	Protein of unknown function DUF597 family protein. (Os08t0560300-01)	PF04640
Os05g0563600	32.4	40.5	57.1	42.1579	FAS1 domain domain containing protein. (Os05t0563600-01), FAS1 domain domain containing protein. (Os05t0563600-02)	PF02469
Os05g0582100	36.5	14.9	151.8	43.5429	Cas1p-like family protein. (Os05t0582100-01), Similar to predicted protein. (Os05t0582100-02)	PF07779
Os06g0126500	23.7	38	92.1	43.6111	Ubiquitin domain containing protein. (Os06t0126500-01)	PF00240,PF02179
Os06g0284200	22.6	54	68.5	43.7251	Protein of unknown function DUF246, plant family protein. (Os06t0284200-01), Protein of unknown function DUF246, plant family protein. (Os06t0284200-02)	PF03138
Os07g0462200	82	58.1	21.9	47.0773	Protein of unknown function DUF1218 family protein. (Os07t0462200-01)	PF06749
Os05g0462500	10.5	53.9	191.2	47.6528	Transmembrane receptor, eukaryota domain containing protein. (Os05t0462500-01)	PF06814
Os02g0329800	121.8	18.2	48.9	47.6807	Glycosyltransferase AER61, uncharacterized domain containing protein. (Os02t0329800-01)	PF04577
Os05g0123200	6.7	114.8	149.5	48.6279	Similar to IQD1. (Os05t0123200-01), IQ calmodulin-binding region domain containing protein. (Os05t0123200-02), Similar to IQD1. (Os05t0123200-03)	PF00612
Os03g0278000	11.9	44	225.6	49.0659	UDP-glucuronic acid decarboxylase. (Os03t0278000-01), UDP-glucuronic acid decarboxylase. (Os03t0278000-02), Similar to D-TDP-glucose dehydratase. (Os03t0278000-03)	PF01370
Os02g0628200	137	14.8	61	49.8239	Protein of unknown function DUF250 domain containing protein. (Os02t0628200-01), Similar to Integral membrane protein like. (Os02t0628200-02)	PF03151
Os01g0644600	166.7	32.8	22.9	50.0282	Glutelin family protein. (Os01t0644600-00)	.
Os01g0926600	129.6	18	56.9	51.0109	Similar to Pectin-glucuronyltransferase. (Os01t0926600-01)	PF03016
Os04g0689500	49.5	16.9	176.8	52.8841	Conserved hypothetical protein. (Os04t0689500-01), Conserved hypothetical protein. (Os04t0689500-02)	.
Os01g0111800	170.2	96.5	10.8	56.1871	Conserved hypothetical protein. (Os01t0111800-01), Conserved hypothetical protein. (Os01t0111800-02)	.
Os05g0140100	35.6	47.1	110.6	57.0263	Myb transcription factor domain containing protein. (Os05t0140100-01), Myb transcription factor domain containing protein. (Os05t0140100-02), Myb transcription factor domain containing protein. (Os05t0140100-03)	PF00249
Os01g0265100	16.5	141.6	80	57.1758	Similar to ADP-ribosylation factor. (Os01t0265100-01)	PF00025
Os07g0424400	99.2	52.8	38.1	58.4373	Similar to Cellulose synthase-7. (Os07t0424400-01), Similar to cDNA clone:J023086F23, full insert sequence. (Os07t0424400-02), Similar to cDNA clone:J023086F23, full insert sequence. (Os07t0424400-03), Similar to cDNA clone:J023086F23, full insert sequence. (Os07t0424400-04), Similar to cDNA clone:J023086F23, full insert sequence. (Os07t0424400-05)	PF03552
Os05g0114000	32.4	26.9	231.9	58.6858	Similar to PRLI-interacting factor F (Fragment). (Os05t0114000-01)	PF00719
Os03g0736300	152.4	41.1	33	59.1262	Similar to CEL6	PF00759
Os11g0139400	46.8	182.9	26.4	60.9099	Protein of unknown function DUF250 domain containing protein. (Os11t0139400-01)	PF03151
Os05g0159300	66.8	46.5	74.5	61.3944	Lipase, GDSL domain containing protein. (Os05t0159300-01)	PF00657
Os12g0159600	11.5	83.8	266	63.5245	Harpin-induced 1 domain containing protein. (Os12t0159600-01), Harpin-induced 1 domain containing protein. (Os12t0159600-02)	PF07320
Os03g0775200	203.1	102.5	12.5	63.8432	Protein of unknown function DUF248, methyltransferase putative family protein. (Os03t0775200-01)	PF03141
Os05g0494500	127.3	23.9	90	64.9366	Protein of unknown function DUF250 domain containing protein. (Os05t0494500-01), Protein of unknown function DUF250 domain containing protein. (Os05t0494500-02)	PF03151
Os01g0631100	7	192.7	206.4	65.2975	Cas1p-like family protein. (Os01t0631100-01), Similar to predicted protein. (Os01t0631100-02)	PF07779
Os06g0132100	64.3	61.9	71.9	65.8987	Transmembrane receptor, eukaryota domain containing protein. (Os06t0132100-01), Transmembrane receptor, eukaryota domain containing protein. (Os06t0132100-02), Transmembrane receptor, eukaryota domain containing protein. (Os06t0132100-03)	PF06814
Os05g0176100	159.6	41	44.8	66.4301	Similar to Cellulose synthase BoCesA1. (Os05t0176100-01), Similar to RSW1-like cellulose synthase catalytic subunit (Fragment). (Os05t0176100-02), Similar to RSW1-like cellulose synthase catalytic subunit (Fragment). (Os05t0176100-03), Similar to RSW1-like cellulose synthase catalytic subunit (Fragment). (Os05t0176100-04), Similar to RSW1-like cellulose synthase catalytic subunit (Fragment). (Os0…	PF03552
Os04g0416700	162.3	59.4	32.1	67.64	Harpin-induced 1 domain containing protein. (Os04t0416700-01)	PF07320
Os01g0358100	184.7	22.4	85	70.5848	Rapid ALkalinization Factor family protein. (Os01t0358100-01)	PF05498
Os06g0506200	91.2	40.2	132.9	78.6892	Protein of unknown function DUF250 domain containing protein. (Os06t0506200-01)	PF03151
Os04g0549700	67.1	65.1	134.2	83.6923	Similar to Dehydration responsive element binding protein 1F (DREB1F protein). (Os04t0549700-01)	PF00847
Os09g0482780	105.9	70.5	91.1	87.943	FAS1 domain domain containing protein. (Os09t0482780-01)	PF02469
Os03g0661300	74.8	66.4	140.3	88.6562	Beta-tubulin (Beta-3 tubulin) (Tubulin beta subunit). (Os03t0661300-01)	PF00091,PF03953
Os01g0285300	51.2	81.3	175.5	90.0629	Myb transcription factor domain containing protein. (Os01t0285300-01)	PF00249
Os07g0590700	68.3	105	102.7	90.3081	Similar to transcriptional regulatory protein algP. (Os07t0590700-01)	.
Os12g0566300	29.7	181.4	156	94.3712	Similar to ATP citrate lyase beta (Fragment). (Os12t0566300-01)	PF08442
Os10g0536700	141.3	73.9	81.2	94.6486	Similar to Peroxidase 1. (Os10t0536700-01)	PF00141
Os04g0512300	71.5	79.3	161.6	97.127	Arp2/3 complex, 34kDa subunit p34-Arc family protein. (Os04t0512300-01)	PF04045
Os03g0128000	70.2	143.1	101.5	100.65	FAS1 domain domain containing protein. (Os03t0128000-01), Hypothetical protein. (Os03t0128000-02)	PF02469
Os09g0533900	115.9	136.7	66.6	101.806	Similar to CEL5	PF00759
Os03g0721300	42.2	201.2	125.1	102.031	Protein of unknown function DUF946, plant family protein. (Os03t0721300-01)	PF06101
Os11g0546100	85.9	111.4	111	102.031	Transmembrane receptor, eukaryota domain containing protein. (Os11t0546100-01)	PF06814
Os11g0455800	34.2	139.9	230.3	103.287	Similar to Hydroxymethyltransferase. (Os11t0455800-01), Similar to Hydroxymethyltransferase. (Os11t0455800-02)	PF00464
Os05g0272800	203.1	76.5	93	113.054	Conserved hypothetical protein. (Os05t0272800-01)	.
Os02g0538700	90.3	124.1	130.2	113.42	Harpin-induced 1 domain containing protein. (Os02t0538700-01), Harpin-induced 1 domain containing protein. (Os02t0538700-02), Harpin-induced 1 domain containing protein. (Os02t0538700-03), Harpin-induced 1 domain containing protein. (Os02t0538700-04), Harpin-induced 1 domain containing protein. (Os02t0538700-05)	PF07320
Os05g0280200	108.6	96.5	173.1	121.96	Similar to Ras-related protein RGP2. (Os05t0280200-01)	PF00071
Os01g0842500	115.9	88	178.4	122.083	Similar to Laccase (EC 1.10.3.2). (Os01t0842500-01)	PF00394,PF07731,PF07732
Os05g0556400	110.9	100	170.8	123.729	DOMON related domain containing protein. (Os05t0556400-01)	.
Os10g0467800	94	110	187.1	124.604	Similar to Cellulose synthase (Fragment). (Os10t0467800-01), Similar to cDNA clone:J023009D02, full insert sequence. (Os10t0467800-02)	PF03552
Os10g0529300	109.5	171.2	104.2	125.005	Similar to Tau class GST protein 3. (Os10t0529300-01)	PF00043,PF02798
Os09g0248100	159.9	48.6	252.3	125.161	FAS1 domain domain containing protein. (Os09t0248100-01), FAS1 domain domain containing protein. (Os09t0248100-02), FAS1 domain domain containing protein. (Os09t0248100-03)	PF02469
Os02g0653200	146.2	142.4	101.2	128.197	Cupredoxin domain containing protein. (Os02t0653200-01)	PF02298
Os03g0223000	110.8	138.5	138.7	128.634	Similar to atypical receptor-like kinase MARK. (Os03t0223000-01), Similar to Atypical receptor-like kinase MARK. (Os03t0223000-02), Similar to atypical receptor-like kinase MARK. (Os03t0223000-03)	.
Os01g0756200	222.3	169.5	59.1	130.587	Similar to VirE2-interacting protein VIP1. (Os01t0756200-01)	PF07716
Os04g0110200	169.9	81.8	166.2	132.188	Conserved hypothetical protein. (Os04t0110200-01)	.
Os03g0416200	89.4	147	188.8	135.379	BRITTLE CULM1. (Os03t0416200-01), BRITTLE CULM1. (Os03t0416200-02)	PF04833
Os05g0499300	86.6	119.5	251.6	137.573	Similar to Peroxidase (EC 1.11.1.7). (Os05t0499300-01)	PF00141
Os05g0499400	87	141	218.9	138.994	Haem peroxidase family protein. (Os05t0499400-01), Haem peroxidase family protein. (Os05t0499400-02)	PF00141
Os01g0971400	131.8	187.9	117.5	142.767	Similar to Cysteine proteinase. (Os01t0971400-01)	PF00112,PF08246
Os07g0104100	134.1	131.8	170	144.299	Similar to Peroxidase 27 precursor (EC 1.11.1.7) (Atperox P27) (PRXR7) (ATP12a). (Os07t0104100-01)	PF00141
Os01g0645000	134.6	144	179.2	151.443	Similar to TIS11 protein (dTIS11). (Os01t0645000-01)	PF00642
Os04g0408600	140	106.8	238.4	152.757	Protein of unknown function DUF662 family protein. (Os04t0408600-01)	.
Os05g0586400	122.5	116.3	262.2	155.161	Conserved hypothetical protein. (Os05t0586400-01)	.
Os10g0555600	165.3	198.1	119	157.363	Beta-expansin precursor. (Os10t0555600-01)	PF01357,PF03330
Os11g0178800	135.3	136.8	230.2	162.117	Plant disease resistance response protein family protein. (Os11t0178800-01)	PF03018
Os01g0110200	157.6	109.1	251.4	162.898	Conserved hypothetical protein. (Os01t0110200-01)	.
Os02g0718100	164.3	183	205.9	183.618	Conserved hypothetical protein. (Os02t0718100-01)	.
Os05g0494000	220.1	202.1	191.1	204.087	Similar to Cytochrome P450 98A1 (EC 1.14.-.-). (Os05t0494000-01)	PF00067
.
.
.
.
.
.
.
.
.
.
.
.
.
.
.
.
.
.
.
.
.
.
.
.
.
.
.
.
.
.
.
.
.
.
.
.
.
.
.
.
.
