# Supplementary material for: An Integrative Approach to the Identification of Arabidopsis and Rice Genes Involved in Xylan and Secondary Wall Development
Source: PLoS One. 2010 Nov 23;5(11):e15481. doi: 10.1371/journal.pone.0015481 (PMC2990762; doi:10.1371/journal.pone.0015481)
Supplement: Table S8 — The Pfam information of the high-ranking co-expression sets. (XLS) [file pone.0015481.s011.xls]

## Sheet: Table S8
Table S8. The Pfam information of the high-ranking co-expression sets. Sets of Pfam domains were found in co-expressed gene groups, where at least one gene exhibited an average MR of less than 70. The AGI and RAP codes corresponding to each Pfam ID are from entire co-expression sets in Arabidopsis and rice (Table S1 and S3). Red color indicates genes with average MR less than 70. The predicted lo…
Pfam ID	RAP	AgI	common name
Golgi apparatus
PF03016	Os01g0926400 Os01g0926600 Os03g0144800 Os10g0180000	At1g27440 At1g34270 At2g28110 At2g35100 At4g22580 At5g61840	GT47
PF03360	Os04g0650300 Os05g0123100 Os01g0675500 Os06g0687900	At2g37090 At4g36890	GT43
PF01501	Os03g0211800 Os03g0300900 Os03g0413400	At4g33330 At3g18660 At5g54690 At1g19300 At1g18580 At3g02350	GT8
PF01762	Os02g0164300 Os03g0577500 Os08g0386700	At1g53290	GT31
PF04577	Os06g0707200 Os02g0329800 Os02g0135500		GT61
PF03214	Os07g0604800 Os03g0599800		RGP (GT75)
PF03141	Os03g0775200 Os04g0570800	At1g19430	Putative methyltransferase
PF07779	Os05g0582100 Os01g0631100 Os03g0314200	At5g46340	O-acetyltransferase-related
PF03151	Os02g0628200 Os11g0139400 Os05g0494500 Os06g0506200 Os01g0167500 Os05g0168700	At1g06470 At1g30840 At1g48230 At1g53660 At3g14410 At3g17430 At4g39390 At5g11230 At5g55950	Tri-phosphate transporter
PF04669	Os04g0649900	At3g50220 At1g09610 At1g33800 At5g67210 At4g09990	DUF579
PF03138 (PF10250)	Os06g0284200 Os06g0545900	At1g29200 At3g21190	DUF246
PF03005	Os03g0291800 Os01g0652800 Os03g0291800 Os05g0470000 Os06g0234600 Os09g0397400 Os12g0104700 Os12g0106300	At5g01360 At1g29050 At2g31110 At2g38320 At5g15900	DUF231
PF01370	Os01g0837300 Os03g0278000 Os02g0678400 Os10g0576900	At5g59290 At2g28760 At1g63000 At3g23820 At3g53520	epimerase
Plasma Membrane (extracellular)
PF00071	Os05g0280200 Os02g0120800 Os02g0312600 Os02g0653800 Os05g0564400	At5g45970 At1g73640 At2g43130 At3g46830 At3g53610 At4g39990 At5g03530	ROP RAB GTPase
PF00025	Os01g0265100 Os01g0338000	At4g02080	ADP-ribosylation GTPase
PF00612	Os05g0123200 Os01g0716200 Os01g0896200	At3g15050 At1g14380 At2g33990 At3g09710 At3g59690 At2g31900 At3g15050	IQ-DOMAIN
PF00069	Os01g0664200 Os02g0236200 Os03g0241600 Os05g0319700 Os05g0332300 Os05g0440800 Os08g0109800 Os08g0249100 Os09g0237600 Os09g0375600 Os12g0108100	At2g40120 At1g09440 At1g24030 At3g17420 At1g03920 At1g56720 At2g28250 At3g15220 At3g23000 At5Gg8280	protein kinase
PF00560, PF08263, PF00069	Os03g0127700 Os03g0397700 Os04g0463000	At1g67510 At1g79620 At1g28440 At1g55610 At5g56040	LRR family protein
PF00786	Os03g0847900	At1g27380 At5g16490	ROP interactive CRIB protein (RIC)
PF02469	Os05g0563600 Os09g0482780 Os03g0128000 Os09g0248100 Os01g0159200 Os01g0668100 Os03g0788600 Os07g0160600 Os08g0321000	At5g03170 At5g60490 At2g35860 At3g52370	Fasciclin-like Arabinogaractan protein (FLA)
PF00182	Os09g0494200	At1g05850 At3g16920	chitinase-like protein (CTL)
PF00295	Os02g0781000 Os03g0124900 Os12g0554800	At3g42950 At1g19170 At1g80170 At1g70500 At1g70500	Polygaracturonase
PF07983	Os03g0421800 Os07g0168600	At2g43660 At1g13830 At4g31140	b-(1;3)-glucanase
PF00759	Os03g0736300 Os09g0533900 Os06g0247900	At1g19940 At1g48930 At5g49720	cellulase
PF07731, PF00394, PF07732	Os01g0842500 Os01g0842400 Os03g0273200 Os12g0108000	At2g38080 At5g01190 At5g05390 At5g60020 At2g29130 At5g03260	putative laccase
PF03552	Os07g0208500 Os07g0424400 Os05g0176100 Os10g0467800 Os03g0837100 Os07g0252400 Os08g0160500 Os09g0422500	At5g17420 At4g18780 At5g44030	cellulose synthase
PF04833	Os05g0386800 Os03g0416200	At5g15630	COBRA
PF02298	Os02g0653200 Os01g0281600 Os03g0709300 Os03g0807500 Os06g0216700 Os06g0218600	At1g22480 At1g72230 At5g26330 At3g27200	plastocyanin-like domain-containing protein
PF00097	Os01g0703300 Os01g0917900 Os02g0692000 Os02g0790600 Os04g0243700 Os06g0167200 Os08g0157400 Os08g0445000 Os08g0487500 Os09g0376700 Os10g0540000 Os11g0604600	At2g20650 At5g48560 At1g35625 At1g49210 At1g72200 At4g28370 At5g17600 At5g20885	zinc finger (C3HC4-type RING finger)
PF06749	Os07g0462200 Os01g0253400	At4g27435 At1g31720	DUF1218
PF00190	Os01g0249200 Os01g0284500	At3g62020 At1g07750 At1g10460	GERMIN-LIKE PROTEIN
PF07058		At4g17220	ATMAP70-5
PF00786 PF00620		At1g08340	RhoGAP
PF07320 (PF03168)	Os12g0159600 Os04g0416700 Os02g0538700 Os04g0685400 Os05g0199100 Os06g0163300 Os11g0157200 Os11g0157300 Os02g0100600 Os03g0696000		Hairpin-induced protein
Nucleus
PF00249	Os05g0140100 Os01g0285300 Os01g0702700 Os02g0695200 Os05g0553400 Os08g0151300	AT1G63910 AT4G22680 AT1G79180 AT1G16490 AT1G17950 AT2G38090 AT4G01680 AT4G33450 AT5G12870 AT5G16600	MYB
PF00010	Os04g0350700	At5g48560 At2g40200 At3g07340 At4g17880	MYC
PF02365	Os02g0623300 Os05g0563000 Os06g0131700 Os08g0115800	At1g32770 At4g28500 At1g12260 At1g28470 At1g71930 At3g61910 At4g29230 At5g62380 At5g64530	NAC
PF00642	Os01G0645000 Os05g0576300	At1g68200 At1g66810 At2g41900	dTIS
PF04640	Os08g0560300		DUF597
PF00514	Os02g0727300 Os03g0116900 Os06g0223800	At5g14510	armadillo/beta-catenin repeat
PF00719	Os05g0114000 Os05g0438500		PRLI-interacting factor
PF04852		At1g78815 At1g07090 At5g28490 At5g58500	LSH
Other components
PF00141	Os10g0536700 Os05g0499300 Os05g0499400 Os07g0104100 Os01g0263300 Os01g0294700 Os03g0121200 Os03g0234900 Os05g0134400 Os06g0681600 Os07g0694700	At5g42180 At1g05260 At5g15180	peroxidase
PF00026	Os06g0304600	At2g03200	aspartyl protease
PF01419	Os10g0132300	At1g58160	jacalin lectin
PF03999	Os03g0719000 Os08g0531100	At1g27920	MAP65-8
PF04784	Os03g0267500	At5g60720	DUF547
PF00240, PF02179	Os06g0126500 Os09g0524800 Os02g0250400 Os05g0209600 Os05g0210100 Os06g0156600 Os06g0531900	At5g07220	Ubiquitin domain
PF00657	Os05g0159300 Os01g0329900	At1g54790	Lipase, GDSL
PF06814	Os05g0462500 Os06g0132100 Os11g0546100	At2g01070 At5g18520	Transmembrane receptor
